# Supplementary material for: Sedimentary Nitrogen and Sulfur Reduction Functional-Couplings Interplay With the Microbial Community of Anthropogenic Shrimp Culture Pond Ecosystem
Source: Front Microbiol. 2022 Mar 4;13:830777. doi: 10.3389/fmicb.2022.830777 (PMC8931606; doi:10.3389/fmicb.2022.830777)
Supplement: Supplementary Table S1 — Physicochemical information of shrimp culture pond ecosystem sediment environment at different shrimp culture stages. [file Table_1.XLSX]

## Sheet: Sheet1
Culture stages	Nutrient accumulated	pH	ORP	TC	TOC	TN	TP	NH4+-N	NO2--N	NO3--N
	(kg·m-2)		(mV)	(mg·g-1)	(mg·g-1)	(mg·g-1)	(mg·g-1)	(mg·kg-1)	(mg·kg-1)	(mg·kg-1)
Day 02	12.5±5	6.47±0.1	-291.25±26.09	19.66±2.44	16.43±0.79	1.08±0.06	0.49±0.16	27.23±5.44	0.8±0.57	10±4.41
Day 13	89.5±37	5.65±0.5	-231.75±41.67	18.98±0.84	16.74±0.79	1.06±0.09	0.58±0.2	50.83±20.56	0.57±0.17	6.53±0.11
Day 21	163±68	5.35±0.41	-225.67±12.05	20.09±1.9	17.05±1.23	0.99±0.1	0.8±0.19	88.6±13.84	0.83±0.37	6.67±0.73
Day 31	337±132.26	4.75±0.41	-172.5±17.33	18.56±2.98	16.5±2.17	1.12±0.1	0.94±0.1	90.72±24.49	2.23±2.71	8.85±2.46
Day 42	644.67±45.79	4.77±0.25	-168.33±17.56	21.88±5.13	20.64±4.98	0.95±0.15	1.04±0.13	73.82±33.41	2.27±3.12	7.07±2.1
Day 51	1256.25±218.81	4.42±0.79	-171.75±20.42	24.34±2.56	22.2±2.62	0.95±0.13	1.65±0.23	74.81±31.91	3.57±2.86	9.37±4.54
Day 58	1855.75±219.21	4.6±0.52	-170.5±12.15	26.2±1.62	24.44±1.5	0.98±0.1	1.32±0.16	69.37±21.49	6.3±1.39	14.89±7.99
Note: The values indicate the mean ± sd.
